# Supplementary material for: On the Evolutionary Origin of Eukaryotic DNA Methyltransferases and Dnmt2
Source: PLoS One. 2011 Nov 30;6(11):e28104. doi: 10.1371/journal.pone.0028104 (PMC3227630; doi:10.1371/journal.pone.0028104)
Supplement: Text S2 — DRM_raw_alignment.txt. FASTA file containing the sequences of the DRM DNA methyltransferases aligned by ClustalW. (TXT) [file pone.0028104.s002.txt]

>gi|168056113|ref|XP_001780066.1| predicted protein [Physcomitrella patens subsp. patens] 118
------------------------------------------------------------
------------------------------------------------------------
------------------------------------------------------------
------------------------------------------------------------
------------------------------------------------------------
------------------------------------------------------------
------------------------------------------------------------
------------------------------------------------------------
------------------------------------------------------------
------------------------------------------------------------
----------------------------IGFGLPGQP-----------------------
----------QKQR--SLQEDV-KGAPFFYFENVAGMPVGEWDRIVTHLFGIEPEFVDSM
HFSACRRSRGYIHNLPLEGRRKIIKDPPMTIQELMPQTVPFWPEWDKRTKLNC--INTVK
GTEFILRKLGIEDATAIPTAAELVLEEQTKYSYWCRKMNLVWTSPSIPTPIEANEIEAML
GFDRDHTRC-ILNTSIRYKALGNSFSVYTVAYHFSVLKPLFPRGIKVLSLFSGIGGAEVA
LHKIGIKLNVVVSVEIELEPRRCLQTWWSVTNQTGHLDVEYHDVRHLTKSVLTRLVN-KY
QG-FDLIVGGSPCNNFAGSNRVSRIGLEGGHSTMFFEFSRIVVTVRDLTVKLLGR-----
------------------------------------------------------------
------------------------------------------------------------
------------------------------------------------------------
-------------------------------------------------------
>M.AthDRM3     710 aa 229
------------------------------------------------------------
------------------------------------------------------------
------------------------------------------------------------
---------------------------------MADMRRRNGSGGSSNHERNEQILFPKP
ETLDFDLPCDTSFPQ----------------QIGDNAASSSGSNVKSLLIEMGFCPTLVQ
KAIDESG----------------------------QDDFELLLEILTKSTETEPPGP---
SFHGLMEPKPEP-----------------DIEYETDRIRIALLTMKFPENLVDFALDRLG
KDTPIDEMVDFIVAAQLAEKYAEESEDSLDGAEINEEDEDVTPVTARGPEVPNEQLFETM
DKTLRLLEMGFSNDEISMAIEKIG---------------TKGQISVLAESIVTGEFPAEC
HDDLEDIEKKVSAAAPAVNRTCLSKSWRFVGVGAQKEDGGGGSSSGTANIKPDPGIESFP
FPATDNVGETSRGKRPKDEDENAYPEEYTGYDDRGKRLRPEDMGDSSSFMETPWMQDEWK
DNTYEFPSVMQPRLSQSLGPKV-ARRPYFFYGQLGELSPSWWSKISGFLFGIHPEHVDTR
LCSALRRTEGYLHNLPTVNRFNTLPNPRLTIQDAMPHMRSWWPQWDIRKHFNSGTCSNMK
DATLLCERIGRRIAECKGK---PTQQDQTLILRHCHTSNLIWIAPNILSPLEPEHLECIM
GYPMNHTNIGGGRLAERLKLFDYCFQTDTLGYHLSVLKSMFPQGLTVLSLFSGIGGAEIA
LDRLGIHLKGVVSVESCGLSRNILKRWWQTSGQTGEL-VQIEEIKSLTAKRLETLMQ-RF
GG-FDFVICQNPSTPLDLSKEISNSEACEFDYTLFNEFARVTKRVRDMM-----------
------------------------------------------------------------
------------------------------------------------------------
------------------------------------------------------------
-------------------------------------------------------
>gi|242041781|ref|XP_002468285.1| hypothetical protein SORBIDRAFT_01g043010 [Sorghum bicolor] 233
------------------------------------------------------------
------------------------------------------------------------
------------------------------------------------------------
-------------------------MADRVGGSDDGDKSEWNSDG--EVARSLDGAGSPI
APSRNKLKDAPGPS----------------LLVNG---AGPSASLVEDFVGMGL------
--IKGNG----------------------------DGGAESLLELLLAYKAIGNDPS---
----------------------------LDKSSASVCGPRT------------ICD--DK
DILANWDAHDA--STSSDRDHASDDSGDED---------------------FLQGLSQKD
EKIESLVRMGFPKDEAEMAIVRCG---------------QDAPMSVLIDLIYSSEASEDG
YYGNFSGHEDDSF----------------------------GGR---------KEKRKRS
EDAEQGS------SHDEPMP---LPNPMVGFNLPNVS-----------------------
--------LRSVDR--SLPSKA-IGPPFFYYENVAIAPKGVWTTISQFLYDIQPEFVDSR
FLCAAARKRGYVHNLPIENRSPLLPLPPKTIFEAFPHTKKWWPSWDPRKQFNC--LLTSM
AKPKLTEQIHHALAKCKDP---PPRRVQKYVLETCRTANLVWVGLNKVAHLEPDEMEFLL
GFPKDHTRG--IGRPERFKSLGNSFHVDTVAYHLSALRDMFPHGMNVLSLFSGIGGAEVA
LHRLDIRMKTVVSVEISETNRFVLRTWWNQT-QTGTL-IEITDVQSLTTERLESCIR-RI
GG-FDLVIGGSPCNNLAGRNRFHRDGLEGEQSSLFYHYYRILDTVKSIMGRM--------
------------------------------------------------------------
------------------------------------------------------------
------------------------------------------------------------
-------------------------------------------------------
>gi|326514650|dbj|BAJ96312.1| predicted protein [Hordeum vulgare subsp. vulgare] 240
------------------------------------------------------------
------------------------------------------------------------
------------------------------------------------------------
-------------------------MADWTSDKDDSDKFEWESDGEAEPSSA--------
--PAFGNLDAAGPS--------------TLDSNGWANEEAPPTSLVEGYVLMGFPKEMVL
KGIKEIG----------------------------HSDANALLELLLTYKTLGEDAA---
----------------------------VGNCSTSGCFPQS------------VEDDDDF
DFENWDGDNDA-----DGREPNPDSSGDED---------------------FLREMSEKD
DKIKSLVDMGFPEDEANMAITRCG---------------VDAALTVLVDSVYASQAAGDC
HYGNLSGYEVTGSCFDSL-----------------------GVRKKARLMEDSKKKRKQY
GGGAQGNRRPLDGNHEEPMP---LPNPMVGFSLPNDR-----------------------
--------LRSVTR--RLPQQA-IGPPFFYYENVALAPKGVWATISRFLYDIEPEFVDSK
HLCAAARKRGYIHNLPIENRFPVLPLPPKTIFEAFPHYEKWWPSWDPRRQFNC--LQTSM
SSAKLTERIQCALANSGNP---PHRSVQKYVMDECRKWNLVWVGKNKVAHLEPHEVEYLL
GFPRDHTRG--VGKTERFKSLGNSFQVDTVAYHLSVLKDMFPNGVNVLSLFTGIGGGEVA
LHRLGIHMRTVVSVEIGEVNRRILRGWWDQT-QTGTL-IEIADVKSLTNDRIATFVR-RF
GG-FDLVIGGSPCNNLAGSNRHHRDGLEGEQSALFYHYFRILDAVKSEMAAM--------
------------------------------------------------------------
------------------------------------------------------------
------------------------------------------------------------
-------------------------------------------------------
>gi|242052551|ref|XP_002455421.1| hypothetical protein SORBIDRAFT_03g010500 [Sorghum bicolor] 279
------------------------------------------------------------
------------------------------------------------------------
------------------------------------------------------------
-------------------------MAHCVGDSDGSDNFEWDSDGDGEEAASFNAAGASS
SAMASTNADAPGPS---------------TRVANGNGKAGPSASLVHKYMDMGFPEEIVL
KAMKDNG----------------------------DNGADSLVELLLTYQELGNDLK---
----------------------------VDNGFASGCVPQN------------VDDSDDD
DILENWDDEDA-GGRSTGVANSVDDSGDED---------------------FLHEMSQTD
EKVYSLVKMGFPEDEAALAVTRCG---------------QDASISVLVDSIYASQTAGDV
YCGNLSDYEDNSY----------------------------GGRNKGRFMDANKKRRKRY
EGQAHGSRGPLDGSSDEPMP---LPHPMVGFSLPHQC-----------------------
--------TRPVDR--SLPSQA-MGPPYFYYENVALAPKGVWTTISRFLYDIQPEFVDSK
YFCAAARKRGYIHNLPLENRSPLLPIPPKKISEAFPHTKRWWPSWDPRRQFNC--LQTCV
SSAKLLERIRVALTNSSDP---PPPRVQKFVLEECRKWNLAWVGLNKVAPLEPDEMEFLL
GFPKDHTRG--ISRRERYRSLGNSFQVDTVAYHLSVLKDMYPQGMNVLSLFSGIGGAEVA
LHRLGIRMKTVISVEKSEVNRTILKSWWDQT-QTGLL-IEICDVQTLTSERIEAYVR-RI
GG-FDLVIGGSPCNNLTGSNRYHRDGLEGEHSSLFYHYVRILDSVKSIMERL--------
------------------------------------------------------------
------------------------------------------------------------
------------------------------------------------------------
-------------------------------------------------------
>gi|195655665|gb|ACG47300.1| DNA cytosine methyltransferase Zmet3 [Zea mays] 286
------------------------------------------------------------
------------------------------------------------------------
------------------------------------------------------------
-------------------------MAHWVSDSDGSDNFEWDSDGNGEEPANFNAAGAGS
SALRSTNTDAPGPS---------------TRVANGNGKAGPSASLVQKYMDMGFTEEIVR
KAMKDNG----------------------------DNGADSLVELLLTYQELGNDLK---
----------------------------VDNGFASGCAPQT------------VDDSDDD
DILENWDDEDADGGRSTRVANSIDDSEDED---------------------FLNEMSQKD
KKVDSLVKMGFPEDEAALAITRCG---------------QDASISVLVDSIYASQTAGDG
YCGNLSDYEGNSN----------------------------GGRNKGRFMDGNKKKRKRY
GGQAQGNRGPLDGSCEEPMP---LPNPMVGFNLPDHW-----------------------
--------TRPVDR--SLPTQA-IGPPYFYYENVALAPKGVWTTISRFLYDIQPEFVDSK
YFCAAARKRGYIHNLPLERRSPLLPIPPKTIFEAFPRTKRWWPSWDPRRQFNC--LQTCT
SSAKLLERIRVTLANSSDP---PPPLVQKFVLEECRKWNLAWVGLNKVAPLEPDEMEFLL
GFPKDHTRG--ISRTERYRSLGNSFQVDTVAYHLSVLKDRYPQGMNVLSLFTGIGGAEVA
LHRLGIRMNTVISVEKSEVNRTILKSWWDQT-QIGTL-IEINDVQTLTADRIEAYIR-RI
GG-FDLVIGGSPCNNLAGSNRHHRDGLEGEHSSLFYHYFRILDSVKSIMERL--------
------------------------------------------------------------
------------------------------------------------------------
------------------------------------------------------------
-------------------------------------------------------
>gi|212720705|ref|NP_001131171.1| hypothetical protein LOC100192479 [Zea mays] 287
------------------------------------------------------------
------------------------------------------------------------
------------------------------------------------------------
-------------------------MAHWVSDSDGSDNFEWDSDGNGEEPANFNAAGAGS
SALRSTNTDAPGPS---------------TRVANGNGKAGPSASLVQKYMDMGFTEEIVR
KAMKDNG----------------------------DNGADSLVELLLTYQELGNDLK---
----------------------------VDNGFASGCAPQT------------VDDSDDD
DILENWDDEDADGGRSTRVANSIDDSEDED---------------------FLNEMSQKD
KKVDSLVKMGFPEDEAALAITRCG---------------QDASISVLVDSIYASQTAGDG
YCGNLSDYEGNSN----------------------------GGRNKGRFMDGNKKKRKRY
GGQAQGNRGPLDGSCEEPMP---LPNPMVGFNLPDHW-----------------------
--------TRPVDR--SLPTQA-IGPPYFYYENVALAPKGVWTTISRFLYDIQPEFVDSK
YFCAAARKRGYIHNLPLERRSPLLPLPPKTIFEAFPRTKRWWPSWDPRRQFNC--LQTCT
SSAKLLERIRVTLANSSDP---PPPLVQKFVLEECRKWNLAWVGLNKVAPLEPDEMEFLL
GFPKDHTRG--ISRTERYRSLGNSFQVDTVAYHLSVLKDRYPQGMNVLSLFTGIGGAEVA
LHRLGIRMNTVVSVEKSEVNRTILKSWWDQT-QTGTL-IEINDVQTLTADRIEAYIR-RI
GG-FDLVIGGSPCNNLAGSNRHHRDGLEGEHSSLFYHYFRILDSVKSIMERL--------
------------------------------------------------------------
------------------------------------------------------------
------------------------------------------------------------
-------------------------------------------------------
>gi|297811595|ref|XP_002873681.1| hypothetical protein ARALYDRAFT_488304 [Arabidopsis lyrata subsp. lyrata] 375
------------------------------------------------------------
------------------------------------------------------------
---------------------------------MAQDSAGDDDFVDWNTDDD--LEIDNF
QSSPPSSP---IQSRVETLVGVAVTTSSLSSPTETTDLVQMGFSDEIFATLFDMGFPVEM
IARAIKETG-PNAETS-------VIIDTISKYSSNCEAGSSKSKAIDHFLAMGFDEEKVI
KAIQEHG----------------------------EENMEAIANALLSCAEAEKLP----
-----------------------------------------------------VVEEEDV
IDWSS-DDETN-------YSDILVSDDEKD-----------------------PNSKENS
NQIRSLVRMGFSELEASLAVERCG---------------ENVDIAELTDFLCAAKMAREF
SEFH-------------------------------------TDPEERKPRNDIKKRRLES
KKEP---RSSVD---DEPVR---LPNPMIGFGVPNEP-----------------------
--------GLITHR--SLPELA-RGPPFFYYENVALTPKGVWETISRHLFDIPPEFVDSK
YFCAAARKRGYIHNLPINNRFQIQPPPKYTIHDAFPLSKRWWPDWDKRTKLNC--ILTCT
GSAQLTNRIRLALEPYNGEP-EPPKHVQRYVIDQCRRWNLVWVGKNKAAPLEPDEMENIL
GFPKNHTRGGGMSRTERYKSLGNSFQVDTVAYHLSVLKPIFPHGINVLSLFTGIGGGEVA
LHRLQIRMKLVVSVEISKVNRNILKDFWEQTNQTGVL-IEFSDIQHLTNDTIEGLME-KY
GG-FDLVIGGSPCNNLAGGNRVSRVGLEGDQSSLFFEYCRILEVVRARMRRS--------
------------------------------------------------------------
------------------------------------------------------------
------------------------------------------------------------
-------------------------------------------------------
>gi|302763491|ref|XP_002965167.1| hypothetical protein SELMODRAFT_83383 [Selaginella moellendorffii] 475
------------------------------------------------------------
------------------------------------------------------------
------------------------------------------------------------
------------------------------------------------------------
------------------------------------------------------------
------------------------------------------------------------
------------------------------------------------------------
------------------------------------------------------------
------------------------------------------------------------
------------------------------------------------------------
------------------------MCVLLSFTS---------------------------
---------DICCGFLSLTSTQ-ARKPYFYFENVRTMPNGSWDIISNSLYGIQPEFVCAS
HFSVSRRARGYIHNLPLENRQLILPIPPKTIREFLPATVQYTPAWDTRQQLNC--INTCG
NTASFCRNVQRLMAAGEPS-----EEAKKTIMSLVRRWNLVWTGPGTCSPLEAHEIEQAL
GYERGHTRG-AITINERFKSLGNTFQVDVVGFHLSALRPLFPDGIRMLSLFSGIGGAEVA
LHRAGIKLKFVVCVESNVDNRRILERWWSTSGQTGQH-RILDDVQDLTMAVVARLME-ES
GG-FDLVIGGSPCNNLTGNNRSSRTGLGGEHSVLFFEFSRILNLVRSLTR----------
------------------------------------------------------------
------------------------------------------------------------
------------------------------------------------------------
-------------------------------------------------------
>gi|302757657|ref|XP_002962252.1| hypothetical protein SELMODRAFT_76095 [Selaginella moellendorffii] 476
------------------------------------------------------------
------------------------------------------------------------
------------------------------------------------------------
------------------------------------------------------------
------------------------------------------------------------
------------------------------------------------------------
------------------------------------------------------------
------------------------------------------------------------
------------------------------------------------------------
------------------------------------------------------------
------------------------MCVLLSFTS---------------------------
---------DICCRFLSLTSTQ-ARKPYFYFENVRTMPNGSWDIISNSLYGIQPEFVCAS
HFSVSRRARGYIHNLPLENRQLILPIPPKTIREFLPATVQYTPAWDTRQQLNC--INTCG
NTASFCRNVQRLMAAGEPS-----EEAKKTIMSLVRRWNLVWTGPGTCSPLEAHEIEQAL
GYERGHTRG-AITINERFKSLGNTFQVDVVGFHLSALRPLFPDGIRMLSLFSGIGGAEVA
LHRAGIKLKFVVSVESNVDNRRILERWWSTSGQTGQH-RILDDVQDLTMAVVARLME-ES
GG-FDLVIGGSPCNNLTGNNRSSRTGLGGEHSVLFFEFSRILNLVRSLTR----------
------------------------------------------------------------
------------------------------------------------------------
------------------------------------------------------------
-------------------------------------------------------
>gi|233770216|gb|ACQ91181.1| DRM-type cytosine DNA-methyltransferase [Fragaria x ananassa] 493
------------------------------------------------------------
------------------------------------------------------------
------------------------------------------------------------
--------------------------MDGNTSGVNGNNVDWDTEDELDEIEN---FTLSS
SANLCS-------------------------GEGSSSPGPSNTKVFGHFVSMGFSHKMVS
KAVKEHG----------------------------EEDADSILESLLLYNALENSTS---
---------------------------EQDSPPEQDSPPEQFFP--------PQQQQIDS
DPFS-SDYEGSFLDGFSDLDSS-DNEESFI------------------------PTSEED
KKLVSLVNMGYTEFEASIAIERCG---------------VDSSLVDLTDFISAAQFSKAE
DVHF----PLEEKPRRLH-----------------------IDH---KKKRKLCEYAVSK
RKKKVGLGNGIIEEDDEALH---LPNPMIGFGTPTHL-----------------------
--------CQV-HR--SIPEAA-RGPPYFYYENVALTPKGVWNTISRFLYDIPPEFVDSK
YFCAAARKRGYIHNLPIENRFPLIPLPPQNIFDAFPMTRRWWPSWDERRQLNC--LQTCY
ASAQLTERIRLALKDYGEDE-VPPERVRRYVLHECRKWNLLWVGKNKVAPLEPDEVEMLL
GFPRNHTRG--ISRTDRYKSLGNSFQIDTVAYHLSVLKDRFPNGINLLSLFSGIGGAEIA
LHRLGIRMKNVVSVEISGVSRTVVRTWWEQTNQKGNL-YHLADVQELNADRLEHYIN-TF
GG-FDLVVGGSPCNNLAGSNRHHRDGLEGKESSLFYDYFRILDIVKGLMTTNS-------
------------------------------------------------------------
------------------------------------------------------------
------------------------------------------------------------
-------------------------------------------------------
>gi|233770214|gb|ACQ91180.1| DRM-type cytosine DNA-methyltransferase [Fragaria x ananassa] 494
------------------------------------------------------------
------------------------------------------------------------
------------------------------------------------------------
--------------------------MDGNTSGVNGNNVDWDTEDELDEIEN---FTLSS
SANLCS-------------------------GEGSSSPGPSNTKVFGHFVSMGFSHKMVS
KAVKEHG----------------------------EEDTDSILESLLLYNALENSTS---
---------------------------EQDSPPEQDSPPEQCFP--------PQQQQIDS
DPFS-SDYEGSFLDGFSDLDSS-DNEENFI------------------------PTSEED
KKLVSLVNMGYTEFEASIAIERCG---------------VDSSLVDLTDFISAAQFSKAE
DVHF----PLEEKPRRLH-----------------------IDD---KKKRKLCEYAMSK
RKKKVGLGNGIIEEDDEALH---LPNPMIGFGTPTHL-----------------------
--------CQV-HR--SIPEAA-RGPPYFYYENVALTPKGVWNTISRFLYDIPPEFVDSK
YFCAAARKRGYVHNLPIENRFPLIPLPPQNIFDAFPMTRRWWPSWDERRQLNC--LQTCY
ASAQLTERIRLALKDYGEDE-VPPERVRRYVLHECRKWNLLWVGKNKVAPLEPDEVEMLL
GFPRNHTRG--ISRTDRYKSLGNSFQIDTVAYHLSVLKDRFPNGINLLSLFSGIGGAEIA
LHRLGIRMKNVVSVEISAVSRTVVRTWWEQTNQKGNL-YHLADVQELNADRLEHYIN-TF
GG-FDLVVGGSPCNNLAGSNRHHRDGLEGKESSLFYDYFRILDIVKGLMASNS-------
------------------------------------------------------------
------------------------------------------------------------
------------------------------------------------------------
-------------------------------------------------------
>gi|164470590|gb|ABY58121.1| putative DNA cytosine 5-methyltransferase [Solanum lycopersicum] 512
------------------------------------------------------------
------------------------------------------------------------
------------------------------------------------------------
--------------------------MDKHLSEEDSDNIDWDTEDEL-EIQ---DTTFSS
CRDLRTNGQYAISGD----------------GEASSSSVPGQSTFIQKFLVMGFSEESIA
KAIEQNG----------------------------E-NSDLVLDALLTLKAIE-------
-----------------------------DSPEEQPSASPH------------LEPCINS
DDSS-SEYNENFLDDVYDEDSWSSDSDYCTNS-----------VKQCYVKEESNSLSEKE
QTILFLANMGYPVEEVSIAMERCG---------------PEASVSELTDFICAAQMAREE
DPYL----PEDVKPKLN--------------------------HGSGGYKKRKMFNQLCK
SKKPR------AIFDEETIR---LPKPMIGFGVPTESV----------------------
--------SAIVRR--TIPEQA-FGPPFFYYENVALAPKGVWDTISRFLYDIEPEFVDSK
YFCATARKRGYIHNLPTENRFPLLPLPPRTINEALPLTKKWWPSWDPRTKLNC--LQTAI
GSARLTDRIRKAVEAFDGE---PPMRVQKFVLDQCRKWNLVWVGRNKVAPWS-QRIGNAI
GVPKNHTRGGGISRTDRYKSLGNSFQVDTVAYHLSVLKDMFPNGMNVLSLFSGIGGAEVA
LYRLGIQLNNVVSVEKSEVNRNIVRSWWEQTNQRGNL-IDFDDVQQLNGDRLEQLID-SC
GG-FDLLIGGSPCNNLAGSNRVSRDGLEGKESSLFYDYVRILDLVKSIMSRQR-------
------------------------------------------------------------
------------------------------------------------------------
------------------------------------------------------------
-------------------------------------------------------
>gi|29467228|dbj|BAC67060.1| DNA methyltransferase [Nicotiana tabacum] 541
------------------------------------------------------------
------------------------------------------------------------
------------------------------------------------------------
--------------------------MDNNLSGEDNDNIDWDTEDEL-EIQEIQDTTFSS
CMDLRTTGQHTVRCD----------------GEASSSSVPCQSKFIQQFVVMGFPEASIA
KAIEQNG----------------------------E-DSDLVLDALLTFKALE-------
-----------------------------DSPEEQPSASP--------------QPCINS
DDSS-SEYNENLLDDVYEEDSWSSDSDSCRNS-----------AKQCYVKVESSSSSEKE
QTLLFLASMGYPAEEASIAMERCG---------------PEASVAELTDFICAAQMARAE
DVYL----PEDVKPKLNH-----------------------ILNGSGGYKKRKMYNELCK
RKKAK------AIFEEETIR---LPKPMIGFGVPTEPL----------------------
--------PAMVRR--TLPEQA-VGPPFFYYENVALAPKGVWDTISRFLYDIEPEFVDSK
YFCAAARKRGYIHNLPVENRFPLFPLAPRTIHEALPLSKKWWPSWDPRTKLNC--LQTAI
GSAQLTNRIRKAVEDFDGE---PPMRVQKFVLDQCRKWNLVWVGRNKVAPLEPDEVEMLL
GFPKNHTRGGGISRTDRYKSLGNSFQVDTVAYHLSVLKDLFPGGINVLSLFSGIGGGEVA
LYRLGIPLNTVVSVEKSEVNRDIVRSWWEQTNQRGNL-IHFNDVQQLNGDRLEQLIE-SF
GG-FDLVIGGSPCNNLAGSNRVSRDGLEGKESSLFYDYVRILDLVKSIMSRHKH------
------------------------------------------------------------
------------------------------------------------------------
------------------------------------------------------------
-------------------------------------------------------
>gi|169977330|emb|CAQ18912.1| domains rearranged methyltransferase [Nicotiana sylvestris] 542
------------------------------------------------------------
------------------------------------------------------------
------------------------------------------------------------
--------------------------MDNNLSGEDNDNIDWDTEDEL-EIQEIQDTTFSS
CMDLRTTGQHTVRCD----------------GEASSSSVPCQSKFIQQFVVMGFPEASIA
KAIEQNG----------------------------E-NSDLVLDALLTFKALE-------
-----------------------------DSPEEQPSASP--------------QPCINS
DDSS-SEYNENFLDDVYEEDSWSSDSDSCRNS-----------AKQCYVKVESSSSSEKE
QTLSFLASMGYPAEEASIAMERCG---------------PDASVAELTDFICAAQMARAE
DVYL----PEDVKPKLNH-----------------------ILNGSGGYKKRKMYNELCK
RKKAK------AIFEEETIR---LPKPMIGFGVPTELV----------------------
--------PAMVQR--TLPEQA-VGPPFFYYENVALAPKGVWDTISRFLYDIEPEFVDSK
YFCAAARKRGYIHNLPIENRFPLFPLAPRTIHEALPLSKKWWPSWDPRTKLNC--LQTAI
GSAQLTNRIRKAVEDFDGE---PPMRVQKFVLDQCRKWNLVWVGRNKVAPLEPDEVEMLL
GFPKNHTRGGGISRTDRYKSLGNSFQVDTVAYHLSVLKNLFPDGINVLSLFSGIGGGEVA
LYRLGIPLNTVVSVEKSEVNRDIVRSWWEQTNQKGNL-IHFNDVQQLNGDRLEQLIE-SF
GG-FDLVIGGSPCNNLAGSNRVSRDGLEGKESSLFYDYVRILDLVKSIMSRHRH------
------------------------------------------------------------
------------------------------------------------------------
------------------------------------------------------------
-------------------------------------------------------
>gi|330370545|gb|AEC12442.1| DNA (cytosine-5)-methyltransferase DRM1/2 [Gossypium hirsutum] 547
------------------------------------------------------------
------------------------------------------------------------
------------------------------------------------------------
--------------------------MDQNGSGGDADNFDWDTEDEL-EIDN---YAIAS
RSGVSLTNGEAVLG----------------TAEVSSSADSPNSKLIDHFVGMGFSQELVT
KAIEENG----------------------------EENSNLILEALLQYSASSLASSSNS
KLIDHFVGMGFSE-------EMVLKAVQENGEGNTDTILETLLTYSALEKSAPVQQHADS
DDFS-SDYEGNFLDDFTDIDSSSDTEEIIN------------------------PGSDEE
SKLLYLTKMGYSEAEASVAMERCG---------------PDSSIAELTDFICAAQMAKAA
DALF----PVEDRKP--F-----------------------CNGSNYNKRRNLG-YDLWK
RKKQMKLEKKLLNEVDDALH---LPNPMIGFGVPTEP-----------------------
--------DLITQR--TLPEAA-VGPPYFYYENVALAPKGVWSTISRFLYDVEPEFVDSK
FFCAAARKRGYIHNLPIENRFPLLPFPPRTIHEAFPLTRKWWPSWDPRTKLNC--IQTCT
ASARLTERIRKALEAYDGE---PPLNVQKYVLDECRKWNLVWVGRNKVAPLEADEVEMLL
GFPKNHTRGGGMSRTDRYKSLGNSFQVDTVAYHLSVLKDMFPGGINLLSLFSGIGGAEVA
LHRLGIPLKNVVSVEISEVNRNIVRGWWEQTNQRGTL-IDIADVQELNGDRLEQLMS-RF
GG-FDLVVGGSPCNNLAGSNRHHRDGLEGKESSLFFDYCRILDLVRCMQRNQ--------
------------------------------------------------------------
------------------------------------------------------------
------------------------------------------------------------
-------------------------------------------------------
>gi|255568838|ref|XP_002525390.1| conserved hypothetical protein [Ricinus communis] 549
------------------------------------------------------------
------------------------------------------------------------
------------------------------------------------------------
-------------------------MDRFLSLVNVNVLLKHVTLKRQNSILR--------
-------------------------------SQANSLTGCSSSRMVHQFVNMGFSEKLVM
QAIDENG-----------------------------EDEASILDSLLTYSLRK-------
------------------------------------------------------------
-----------------------------------------------------EDFPCKK
RKLH--------------------------------------------------------
------------------------------------------------------QNRSSK
SQESKRKAKNFLERNGRTLH---LPNPMIGFGIPHEP-----------------------
--------WKITER--KLHPIA-VGPPYFYYENAALTPKGVWSKISSFLYDIQPEFVDSI
YFCAAARKRGYVHNLPIQNRFPLLPRPPLTIHEVLPSTEKWWPSWDKRTKLNC--LLTSY
GNAKLTECIRKALEDCDGE---PTLRAKKYVLEQCKRWNLVWVGKNKVAPLEPDEMEMLL
GFPKDHTRGGGINRNDRYKALGNSFQVDTVAYHLSVLKNLFPYGITVLSLFSGIGGAEVA
LHRLGIPLNSVVSVEISEVNRNIPRSWWEQTNQKGYL-IEIGDVREVDGDSIKRWIK-LF
GG-FDLVIGGSPCNNLAGANRRNRDGLEGEQSSLFYDYYRILKLVRDTFGEIMDSEILNR
ILSYPDL-----------------------------------------------------
------------------------------------------------------------
------------------------------------------------------------
-------------------------------------------------------
>gi|341868933|gb|AEK98590.1| domain rearranged methyltransferase [Vitis amurensis] 584
------------------------------------------------------------
------------------------------------------------------------
------------------------------------------------------------
-------------------------MEDGNISGEESDSIDWNTDDEL-ETQN---LPPSS
SSTLIIPGGEASIAS----------------GEASSSTGPSNSKLINHFIGMGFSEKMVV
KAIEQDG----------------------------EGNTDSILEYLLTYSAL--------
----------------------------ENCPQELENSPQ-------------AEPQVVS
DNCS-SDYDESFLDDFSDTDSCHENQENIN------------------------SMSDKE
KKLLFLADMGYTVEEASIAMDRCG---------------PDSSVVELTDFISAAQISKAA
DADLGELSDEEKPRPKHL-----------------------YKDYNKQKKRKFLDYRLWE
RKKQRGYEKKLRNEDDEPIR---LPNPMVGFGVPAEP-----------------------
--------CPVFHR--TLPEAA-VGPPYFYYENVALAPKGVWSTISRFLYDVEPEFVDSK
YFCATARKRGYIHNLPIQNRFPLLPLPPLTIYEALPLTRKWWPSWDTRTKLNC--IQTCV
GSAKLTDRIRKALEEWDGV---PPMSVQKYVLDECRKWNLVWVGRNKLAPLEPDEVEMLL
GFPKNHTRGGGISRTDRYKSLGNSFQVDTVAYHFSVLKDMFPGGITLLSLFSGIGGAEIA
LHRLGIPLKNVVAVEISETNRNILRSWWEQTNQRGTL-VDIADVQQLNGDRLEQLIH-TF
GG-FDLIVGGSPCNNLAGSNRVSRDGLEGKESALFYDYFRILDLVKCIMGRNQ-------
------------------------------------------------------------
------------------------------------------------------------
------------------------------------------------------------
-------------------------------------------------------
>gi|225452416|ref|XP_002273972.1| PREDICTED: hypothetical protein [Vitis vinifera] 585
------------------------------------------------------------
------------------------------------------------------------
------------------------------------------------------------
-------------------------MEDGNISGEESDSIDWNTDDEL-ETQN---LPPSS
SSTLIIPGGEASIAS----------------GEASSSTGPSNSKLINHFMGMGFSEKMVV
KAIEQDG----------------------------EGNTDSILEYLLTYSAL--------
----------------------------ENCPQELENSPQ-------------AEPQVVS
DNCS-SDYDESFLDDFSDTDSCHENQENIN------------------------SLSDKE
KKLLFLADMGYTVEEASIAMDRCG---------------PDSSVVELTDFISAAQISKAA
DADLGELSDEEKPRPKHL-----------------------YKDYNKQKKRKFLDYRLWE
RKKQRGYEKKLRNEDDEPIR---LPNPMVGFGVPAEP-----------------------
--------CPVFHR--TLPEAA-VGPPYFYYENVALAPKGVWSTISRFLYDVEPEFVDSK
YFCATARKRGYIHNLPIQNRFPLLPLPPLTIYEALPLTRKWWPSWDTRTKLNC--IQTCV
GSAKLTDRIRKALEEWDGV---PPMSVQKYVLDECRKWNLVWVGRNKLAPLEPDEVEMLL
GFPRNHTRGGGISRTDRYKSLGNSFQVDTVAYHFSVLKDMFPGGITLLSLFSGIGGAEIA
LHRLGIPLKNVVAVEISETNRNILRSWWEQTNQRGTL-VDIADVQQLNGDRLEQLIH-TF
GG-FDLIVGGSPCNNLAGSNRVSRDGLEGKESALFYDYFRILDLVKCIMGRNQ-------
------------------------------------------------------------
------------------------------------------------------------
------------------------------------------------------------
-------------------------------------------------------
>M.AthDRM2     751 aa 600
------------------------------------------------------------
------------------------------------------------------------
------------------------------------------------------------
-------MEFGYFGNVIFCFLCCMFFISFSGILQADMRRRNGSGGSSNHERNEQILFPKP
ETLDFDLPCDTSFPQ----------------QIGDNAASSSGSNVKSLLIEMGFCPTLVQ
KAIDENG----------------------------QDDFELLLEILTKSTETEPPGP---
SFHGLMEPKPEP-----------------DIEYETDRIRIALLTMKFPENLVDFALDRLG
KDTPIDEMVDFIVAAQLAEKYAEESEDSLDGAEINEEDEDVTPVTARGPEVPNEQLFETM
DKTLRLLEMGFSNDEISMAIEKIARPVVLVYNLFCTSSGTKGQISVLAESIVTGEFPAEC
HDDLEDIEKKVSAAAPAVNRTCLSKSWRFVGVGAQKEDGGGGSSSGTANIKPDPGIESFP
FPATDNVGETSRGKRPKDEDENAYPEEYTGYDDRGKRLRPEDMGDSSSFMETPWMQDEWK
DNTYEFPSVMQPRLSQSLGPKV-ARRPYFFYGQLGELSPSWWSKISGFLFGIHPEHVDTR
LCSALRRTEGYLHNLPTVNRFNTLPNPRLTIQDAMPHMRSWWPQWDIRKHFNSGTCSNMK
DATLLCERIGRRIAECKGK---PTQQDQTLILRHCHTSNLIWIAPNILSPLEPEHLECIM
GYPMNHTNIGGGRLAERLKLFDYCFQTDTLGYHLSVLKSMFPQGLTVLSLFSGIGGAEIA
LDRLGIHLKGVVSVESCGLSRNILKRWWQTSGQTGEL-VQIEEIKSLTAKRLETLMQ-RF
GG-FDFVICQNPSTPLDLSKEISNSEACEFDYTLFNEFARVTKRVRDMM-----------
------------------------------------------------------------
------------------------------------------------------------
------------------------------------------------------------
-------------------------------------------------------
>gi|159461702|gb|ABW96890.1| DRM-type DNA-methyltransferase [Elaeis guineensis] 745
------------------------------------------------------------
------------------------------------------------------------
------------------------------------------------------------
-------------------------MESWTSDSD--EDFEWGSDDEVVDEG---TRHSSV
PPSGPSQPPIPTHEA------------ITGPSNKACEEGPSRPSLVREFIVMGFKEDMVV
KAIEENG----------------------------EGDTEAILETLLTYKAIEKAPS---
----------------------------DHDSSPNDCSLPS------------DKENTDE
DLSD------------------MDGFKDEE---------------------FTEDLSEKD
RKLLILVEMGFPTDKASSAINRCG---------------PHASLLELADSIHAAQMAEE-
-----SDYHLRESPIS-------------------------GSSEEGTYIYDSQRGRKRR
SPEETNCKRKRWLSDNESMIF--LPKPMVGFSLPNQR-----------------------
--------MTIANR--KIPEAA-IGPPYFYYENVALAPKGAWETISRFLYDIEPEFVDSK
HFCAAARKRGYVHNLPIHNRFPLRPTPPKTIQEAFPMTKKWWPSWDSRRQFNC--LQTCV
ASAKLTERIRIELEKYGDP---PPERIQKYVLDECRRWNLVWVGRHKVAPLEPDEIEMLL
GFPRDHTRGGGISRINRYKSLGNSFQVDTVAYHLSVLKDMFPNGITVLSLFSGIGGAEVA
LHRLGIHLKTVVSVEISDVNRNILKSWWEQTNQTGEL-IDLFDVQELNGDKLEQMIN-TF
GG-FDLVIGGSPCNNLSGSNRYSRDGLEGKHSSLFYDYFRILDLVKCIMGKYF-------
------------------------------------------------------------
------------------------------------------------------------
------------------------------------------------------------
-------------------------------------------------------
>gi|302793280|ref|XP_002978405.1| hypothetical protein SELMODRAFT_108655 [Selaginella moellendorffii] 861
------------------------------------------------------------
------------------------------------------------------------
------------------------------------------------------------
------------------------------------------------------------
------------------------------------------------------------
------------------------------------------------------------
------------------------------------------------------------
------------------------------------------------------------
------------------------------------------------------------
------------------------------------------------------------
----------------------------MGFGIPGQP-----------------------
----------PRSR--TLPSSS-LPPPFFYFENVAIMPRGSWEDITRFLDGIEPELVNSK
WFCAASRPRGYVHNLPVKGRRALPP-GPMTIQELVPGMENVRPPWDKRVKLNC--ITTSS
DR---AARVQASAEAFYND-----DDVDPQVFLDMKRANLVWRGRGILAPLEVQELEVVQ
GFDVGHTSS-GQSPAERIKALGNAMQVHTVAWHLSVLAALFPTGIRVLSLFSGIGGIEVA
LEKLGIPIKFLVSVETNADCHRVLRSWWHRTRQRGTH-IVLGDVTELSRERIEELAA-RA
GGGFDLVAGGSPCNNFSGNNRTSRTGITGDKSRLFFDYVRILTTVRSIMAKSAS------
------------------------------------------------------------
------------------------------------------------------------
------------------------------------------------------------
-------------------------------------------------------
>gi|255560872|ref|XP_002521449.1| conserved hypothetical protein [Ricinus communis] 987
------------------------------------------------------------
------------------------------------------------------------
--------------------------------------------------MGVIVYCFRI
TTCKPVYMEHKTLYLEILGIAVASKEMDGDSFCGEGDNFDWDSEDER-EIEN---FGLTN
SSCLAVPAVEATARSVEKC----LMGFSCILRHASSSVRSSGTKVMDHFVGMGFPEKMVA
EAIQENG----------------------------EENADLILETLLKFSTISSPSSSGS
KLIDHFVGMGFDV-------EMVDRAIQENGEEKTDSILETLLTYSVIEKSHQEQPHVDS
DHWS-SEYEGSFLNDFSDIDSS-ENEENGK------------------------SQPVEG
NTLRFLARMGYTTDEASIALERCG---------------PDANIAELTDFICAAQMAKAA
DASF----PEEKPKIRHF-----------------------DDDYPKNKKRNYAEYDMWK
KKKQMKLDKKLLNGDDELIR---LPNPMLGFGVPTDP-----------------------
--------AIVTHR--KLPEAA-LGPPFFYYENVALAPKGVWQTISRFLYDVEPEFVDSK
YFCAAARKRGYVHNLPIQNRYPLLPLPPNNIHEALPLTKRWWPSWDTRTKLNC--LQTCV
ASAKLTDRIRKALEDYEGE---PPLSIRKYVLDECRKWNLLWVGRNKLAPLEPDEVEMLL
GFPRNHTRGGGISRTDRYKSLGNSFQVDTVAYHLSVLKDMFPEGISLLSLFSGIGGAEVA
LHRLGIRLKRVVSVEISEVNRNIMRCWWEQTNQTGTL-IDIADVHDLNADRLEQLMS-SF
GG-FDLVVGGSPCNNLAGSNRHHRDGLEGKESSLFFDYCRILDLVKCIMTRN--------
------------------------------------------------------------
------------------------------------------------------------
------------------------------------------------------------
-------------------------------------------------------
>gi|7573311|emb|CAB87629.1| putative protein [Arabidopsis thaliana] 1253
------------------------------------------------------------
------------------------------------------------------------
------------------------------------------------------------
------------------------------------------------------------
------------------------------------------------------------
------------------------------------------------------------
------------------------------------------------------------
------------------------------------------------------------
------------------MIVISG---------------ENVDIAELTDFLCAAQMAREF
SEFY-------------------------------------TEHEEQKPRHNIKKRRFES
KGEP---RSSVD---DEPIR---LPNPMIGFGVPNEP-----------------------
--------GLITHR--SLPELA-RGPPFFYYENVALTPKGVWETISRHLFEIPPEFVDSK
YFCVAARKRGYIHNLPINNRFQIQPPPKYTIHDAFPLSKRWWPEWDKRTKLNC--ILTCT
GSAQLTNRIRVALEPYNEEP-EPPKHVQRYVIDQCKKWNLVWVGKNKAAPLEPDEMESIL
GFPKNHTRGGGMSRTERFKSLGNSFQVDTVAYHLSVLKPIFPHGINVLSLFTGIGGGEVA
LHRLQIKMKLVVSVEISKVNRNILKDFWEQTNQTGEL-IEFSDIQHLTNDTIEGLME-KY
GG-FDLVIGGSPCNNLAGGNRVSRVGLEGDQSSLFFEYCRILEVVRARMRGS--------
------------------------------------------------------------
------------------------------------------------------------
------------------------------------------------------------
-------------------------------------------------------
>gi|302773662|ref|XP_002970248.1| hypothetical protein SELMODRAFT_411110 [Selaginella moellendorffii] 2069
------------------------------------------------------------
------------------------------------------------------------
------------------------------------------------------------
------------------------MLVEYGSSSESEDEYDDSLSFSFDVEDG--------
-----------------------------YKMADDTASSAIPRSSRNELRAMGFSSSLID
RAMEISD----------------------------CGSVEDLASKILAMQEHTSLED---
---------------------------------------------------IFRGKLSEE
MITNARKECGANAQDSAIADYIFSQHPDLLR----------------------AEEASDK
HLHGRLKSMGFSDEQIANALGLFG---------------NDAKLEDVVEHIFAKEAAPRL
EEKPDLARIYREWDEES------------------------RPGSSSRRVDTTDGKRKRE
DDTFFANFDDLEDNFDGFLPEQRNQGDGMGFGIPGQP-----------------------
----------PRSR--TLPSSS-LPPPFFYFENVAVMPRGSWEDST--------------
-ASSQSSPRGYVHNLPVKGRRALHP-GPMTIQELVPGMENVRPPWDKRVKLNC--ITTSS
DR---AARVQASAEAFYND-----DDVDPQVFLDMKRANLVWRGRGILAPLEVQELEVVQ
GFDVGHTSS-GQSPAERIKALGNAMQVHTVAWHLSVLGELFPSGIRVLSLFSGIGGIEVA
LEKLGIPIKFLVSVETSADCHRVLRSWWHRTRQRGTH-IVLGDVTELSRERIEELAA-RA
GGGFDLVAGGSPCNNFSGNNRTSRTGITGDKSRLFFDYVRILTTVRSIMAKSAS------
------------------------------------------------------------
------------------------------------------------------------
------------------------------------------------------------
-------------------------------------------------------
>gi|7671507|emb|CAB89348.1| putative protein [Arabidopsis thaliana] 2283
------------------------------------------------------------
------------------------------------------------------------
------------------------------------------------------------
------------------------------------------------------------
------------------------------------------------------------
------------------------------------------------------------
------------------------------------------------------------
------------------------------------------------------------
------------------------------------------------------------
-------------------------------------------------MNNNKKRRTYT
ETPR---KPNT----DQLIS---LPKEMIGFGVPNHP-----------------------
--------GLMMHRPVPIPDIA-RGPPFFYYENVAMTPKGVWAKISSHLYDIVPEFVDSK
HFCAAARKRGYIHNLPIQNRFQIQPPQHNTIQEAFPLTKRWWPSWDGRTKLNC--LLTCI
ASSRLTEKIREALERYDGE---TPLDVQKWVMYECKKWNLVWVGKNKLAPLDADEMEKLL
GFPRDHTRGGGISTTDRYKSLGNSFQVDTVAYHLSVLKPLFPNGINVLSLFTGIGGGEVA
LHRLQIKMNVVVSVEISDANRNILRSFWEQTNQKGIL-REFKDVQKLDDNTIERLMD-EY
GG-FDLVIGGSPCNNLAGGNRHHRVGLGGEHSSLFFDYCRILEAVRRKARHMRR------
------------------------------------------------------------
------------------------------------------------------------
------------------------------------------------------------
-------------------------------------------------------
>gi|242042531|ref|XP_002468660.1| hypothetical protein SORBIDRAFT_01g049860 [Sorghum bicolor] 2607
------------------------------------------------------------
------------MPVAYHQRPAHCWCCLAGAAREFLVETCLEIRRLPLSSKSGQSRDGGG
RQSRPVAGAASCSSSSSATASQLPARRGRRRREGRSGRGSPRRGGADGDGRGEAAEVVRG
GAERGCAVPLRPVPQPPEPLREGSGMAHWVSDGDGSDSFEWDSDGNGEEAGSFNTAGASS
SAMASTNTDAPGPSR------------RVSQVANGNGKAGPSASLVQRYIDMGFAEEIVV
KAIKDNG----------------------------DNGADALVELLLTYQELGNDLN---
----------------------------VDNGFASGCVPQT------------VDDSGDD
DFLENWDDLDA-GGRSTRVANSVDDSGDED---------------------FLHEMSQKD
NKIDSLVKMGFPEDEAALAITRCG---------------QDASISVLADSIYASQTAGDG
YCGNLSDYED-------------------------------GGRNKGRFMDGNNKKRKRY
GSQALGSRGPLDGSADEPML---LPNPMVGFSLPDQW-----------------------
--------PRPVNR--DLPALA-MGPPYFYYENVALAPKGVWTIISRFLYDIQPEFVDSK
YFCAAARKRGYIHNLPLENRSPLLPKPPRTITVAFPHTKRWWPSWDPRQQFNC--LQTCV
SSAKLLEKIRVTLTNSSDP---PPPRVQKLVLEECRKWNLAWVGLNKVAPLEPDEMEFLL
GFPKDHTRG--ICRTERFRSLGNSFQVDTVAYHLSVLKDMYPEGMNVLSLFSGIGGAEVA
LHRLGIRMKTVISVEKSEVNRTILRSWWDQT-QTGTL-IEINDVQTLTSERIEAYIR-RF
GG-FDLVIGGSPCNNLAGSNRHHRNGLEGEHSSLFFQYVRILESVKSIQRL---------
------------------------------------------------------------
------------------------------------------------------------
------------------------------------------------------------
-------------------------------------------------------
>gi|108705798|gb|ABF93593.1| DNA cytosine methyltransferase Zmet3, putative, expressed [Oryza sativa Japonica Group] 2624
------------------------------------------------------------
------------------------------------------------------------
------------------------------------------------------------
------------------------------------------------------------
------------------------------------------------------------
------------------------------------------------MQAIGGDAS---
----------------------------VGNCSASACAPQT------------LEVDEEE
DDTN-WDEYDT--AGNCDRTPHSDGSGDED---------------------FFQEMSEKD
EKMKSLVNMGFPEDEAKMAIDRC----------------LDAPVAVLVDSIYASQEAGNG
YSANLSDYEDTEFSSF-------------------------GGRKKTRFVDGSKK-RKRY
GSGPSGNQVPFDGSHEEPMP---LPNPMVGFSLPNER-----------------------
--------LRSVHR--NLPDQA-LGPPFFYYENVALAPKGVWTTISRFLYDIQPEFVDSK
YFCAAARKRGYIHNLPIENRSPVLPMPPKTISEAFPNTKRWWPSWDPRRQFNC--LQTCM
ASAKLTERIRCALGRFSDV---PTPQVQKYVLDECRKWNLVWVGKNKVAPLEPDEMEFLL
GYPRNHTRG--VSRTERYRALGNSFQVDTVAYHLSVLRDLFPNGMNVLSLFSGIGGAEVA
LHRLGIHMKTVISVEKSEVNRTILKSWWDQT-QTGTL-IEIADVRHLTTERIETFIR-RF
GG-FDLVIGGSPCNNLAGSNRHHRDGLEGEHSALFYDYIRILEHVKATMSAV--------
------------------------------------------------------------
------------------------------------------------------------
------------------------------------------------------------
-------------------------------------------------------
>gi|297727887|ref|NP_001176307.1| Os11g0109200 [Oryza sativa Japonica Group] 2827
------------------------------------------------------------
------------------------------------------------------------
------------------------------------------------------------
------------------------------------------------------------
----MR----IASSS------------GILMDANGKANGSAPSALVAYFLGMGFSREMVF
RAIKEIG----------------------------DTDSEQILELLLTYQAIGSDPS---
----------------------------VGNSSHSACDPQI------------LEEEDEE
EDVN-WDEDDT--VDNFDRATYSDGSGDED---------------------FLQEMSEKD
EKIKSLVSMGFPED----------------------------------------------
--------EDTEFSSF-------------------------GGRKKTKLIDGSKKKRERY
RSRPQWNQVPFDGSHEEPMP---LPNSMVGFSLPNDG-----------------------
--------LRSVHR--NLPDQA-LGPPFFYYENVALAPKGVWTTISRFLYDIYPEFVYSK
YFCAAARKRGYIHNLPIKNRN-------------------------------------YT
RGVSRTARYR-ALG----------------------------------------------
----------------------NSFQVDTVAYHLSVLRDIFPNGMNVLSLFSGIGGAEVA
LHRLGICMKTVVLVEISEVNMTLLRSWWDQT-QTGTL-IEIADVQNLTAERIELFIR-RF
GG-FDLVIGGSPCNNLAGSNRYHRDGLEGKHSALFYHYYRILDSVKTIMASIFG------
--------------------------------AKGKLFRHVRKALLLKQSSSLTLKTEQD
PSNNSDKDSMDK------------------------------------------------
------------------------------------------------------------
-------------------------------------------------------
>gi|218185097|gb|EEC67524.1| hypothetical protein OsI_34820 [Oryza sativa Indica Group] 2828
------------------------------------------------------------
------------------------------------------------------------
------------------------------------------------------------
------------------------------------------------------------
----MR----IASSS------------GILMDANGKANGSAPSALVAYFLGMGFSREMVF
RAIKEIG----------------------------DTDSEQILELLLTYQAIGSDPS---
----------------------------VGNSSHSACDPQI------------LEEEDEE
EDVN-WDEDDT--VDNFDRATYSDGSGDED---------------------FLQEMSEKD
EKIKSLVSMGFPED----------------------------------------------
--------EDTEFSSF-------------------------GGRKKTKLIDGSKKKRERY
RSRPQWNQVPFDGSHEEPMP---LPNSMVGFSLPNDG-----------------------
--------LRSVHR--NLPDQA-LGPPFFYYENVALAPKGVWTTISRFLYDIYPEFVYSK
YFCAAARKRGYIHNLPIKNRSPVLPIPPKTISEAFPSTKMWWPFWDPRRQFNC--LQTCV
ASAKHTERIRCALGRFGDA---LPPAV---------------------------------
----------------------QKSVLEEFAYHLSVLRDIFPNGMNVLSLFSGIGGAEVA
LHRLGICMKTVVLVEISEVNMTLLRSWWDQT-QTGTL-IEIADVQNLTAERIELFIR-RF
GG-FDLVIGGSPCNNLAGSNRYHRDGLEGKHSALFYHYYRILDSVKTIMASM--------
------------------------------------------------------------
------------------------------------------------------------
------------------------------------------------------------
-------------------------------------------------------
>gi|219119343|ref|XP_002180434.1| predicted protein [Phaeodactylum tricornutum CCAP 1055/1] 2907
------------------------------------------------------------
------------------------------------------------------------
------------------------------------------------------------
----MRQRRAKRARVVRRVPDPRVDPDPYDSPPDDDDRTESNEVRQGRRTARSVLARLSR
DERLVNTDAEEGAALLDLPSDEEFALLAPFCCAVCRCSRARQARIPADWLWFEPHEGTLW
HRRCCHG------------------------HYGEETNEHWTVPYLSVYHAKTDLVEAAL
Q---------------------------REEVLGDANPTEDPQQSSSGTDLEWITERELF
RQYEVSKSQEAQLYNDDSEAHSVSILHTHP--------------------DYIQGIVQPF
RTLVLQRQQDPSLKHGLTVLDMFAG-------------IGTATVCLKRLGLQISKIVRVE
HDHISTHVYQENHDCSYN---------------------------PTLADHGDIKHVYCQ
KFEDFRDNLEHMAETHGPFDLVIGGPPCVDYSAVNARRQGAEG-----------------
--VQGRYTIEFGHLIRKLERLQNPHPLFYLVENVFLRGDDLAKVRDAFGIDWDPVVLDSL
YLSPCRRKRHFITNIPL-TEIDFQAEASYSSPRSCLEEGFSLPAHIVDGETTAKASCFMA
SSTRIDERQSLRMYVFKEP---------KNDNGRSSDRTIEEGRRYHGRPMSVGEREAMM
GYPRGYVEHAVRTLFSTLTEDGLSKLFIGQSWRESLDTKLHHFAGNYHAIPEGT-AYRFA
EPKSGFEEHILKMTPPQTGTGPEFFDAQEYSKHLIGLAFSVPVVEHLLGPLRDLFECREY
EGYTDVPYEWETDCGPLRTTGNTTNGYSLDKNALARDSPTAIPDPVCSGGDHVYPDQSGS
YHED--------------------------------------------------------
------------------------------------------------------------
------------------------------------------------------------
-------------------------------------------------------
>M.TaeMDRM1BP     224 aa 2915
------------------------------------------------------------
------------------------------------------------------------
------------------------------------------------------------
------------------------------------------------------------
------------------------------------------------------------
------------------------------------------------------------
------------------------------------------------------------
------------------------------------------------------------
------------------------------------------------------------
------------------------------------------------------------
------------------------------------------------------------
------------------------------------------------------------
-----------------------------------------------------------M
RRRKVPEWARSALSSSGNP---PPESVHKYVRDECSKWNLVWVGKDKAAPLEPHEVEYLL
GFPRDHTRG--VGKTQRFKSLGNSFQVDTVAYHLSVLKGMFPNGVRVLSLFTRIGGGEVA
LHRLGIHMRTVVSVEIGEVNRRILRGWWDQT-QTGTL-IEIADVKSLTDDRIATFVR-RF
GG-FDLVIGGSPCNNLAGSNRHHRDGLEGEQSALFYHYFRIVDAVKSAMGRM--------
------------------------------------------------------------
------------------------------------------------------------
------------------------------------------------------------
-------------------------------------------------------
>gi|24431594|gb|AAN61474.1| Putative DNA cytosine methyltransferase Zmet3 [Oryza sativa Japonica Group] 3077
MSGVSAATGGGAPPGAGASAANDNINGGNSASQSSGGPFSGSPDLSQKQGSEFQLAAGKV
IRHEGCAEHDHISIGDHGNFLARRKRTGCFSFLPGGPRTLFFYELDHFDGVVTCIPLDDE
PVDEGYSFLCFCLGWDKRRSGIFDCVCKTCGHHVPVPYPFPKKKTYACGHGIGEENSRSG
IRGTWDATISKFYVTVGNRAVTGLTAGDWASDSD-NDKFEWDTDGEAETSS---------
-APALRNIDAPGPST------------RLPQDANGKANGSG--ALVAEFMGMGFPKEMIL
KAIKEIG----------------------------DTDTEQLLELLLTYQAIGGDAS---
----------------------------VGNCSASACAPQT------------LEVDEEE
DDTN-WDEYDT--AGNCDRTPHSDGSGDED---------------------FFQEMSEKD
EKMKSLVNMGFPEDEAKMAIDRCG---------------LDAPVAVLVDSIYASQEAGNG
YSANLSDYEDTEFSSF-------------------------GGRKKTRFVDGSKK-RKRY
GSGPSGNQVPFDGSHEEPMP---LPNPMVGFSLPNER-----------------------
--------LRSVHR--NLPDQA-LGPPFFYYENVALAPKGVWTTISRFLYDIQPEFVDSK
YFCAAARKRGYIHNLPIENRSPVLPMPPKTISEAFPNTKRWWPSWDPRRQFNC--LQTCM
ASAKLTERIRCALGRFSDV---PTPQVQKYVLDECRKWNLVWVGKNKVAPLEPDEMEFLL
GYPRNHTRG--VSRTERYRALGNSFQVDTVAYHLSVLRDLFPNGMNVLSLFSGIGGAEVA
LHRLGIHMKTVISVEKSEVNRTILKSWWDQT-QTGTL-IEIADVRHLTTERIETFIR-RF
GG-FDLVIGGSPCNNLAGSNRHHRDGLEGEHSALFYDYIRILEHSSKTTVGPNKYQNLGS
RTEKDSA--------------VRFSHSLPVKSCSPHYVHLTKISHFNWQISHHSSSKAPT
PNPSHKTFATTMRAKLPSSEFSGC------------------------------------
------------------------------------------------------------
-------------------------------------------------------
>gi|297807559|ref|XP_002871663.1| predicted protein [Arabidopsis lyrata subsp. lyrata] 3373
------------------------------------------------------------
------------------------------------------------------------
--------------------------------------------------------MTET
SYGPAET--------------------------TSPNFIQKGISDEAVASFIEMGFSSEM
IARAIEETGGANSEPR-------MILETLFNYSASTEASSSKSKVIDHFIGMGFPEENVI
KAIQEYG----------------------------DENIDDIMNALLTYAEVDRLG----
------------------------------------------------------ETKDVN
IN-TTDDDDNL-------YSLSSDDDEDEL-----------------------NNSSQED
SILQALIKMDYSREEAAIAIERCG---------------EDASVEEVVDFICAAQMARQF
DEFF-------------------------------------AEPDKKEPMNNSKKRRTYN
EPPRRERKPNTAMANDQLIY---LPKEMIGFGVPNRP-----------------------
--------GLMMNRAVPVPDIA-CGPPFFYYENVAMAPKGVWATISSHLYDILPEFVDSK
HFCAAARKRGYIHNLPIQNRFQIQPQPHNTIQEALPLTKRWWPSWDERTKLNC--LLTCI
ASAKLTNRIREALEKYDGE---PPLQVQKQVMYQCKKWNLVWVGKNKLAPLEPDEMEKLL
GFPRDHTRGGGISRTDRYKSLGNSFQVDTVAYHLSVLKPLFPNGIKVLSLFTGIGGGEVA
LHRLQIRMNVVVSVEISEANRNILRSFWEQTNQKGIL-REFKDVEKLDDNTIEQLMD-EY
GG-FDLVIGGSPCNNLAGGNRHSRVGLEGEHSSLFFDYCRILETVRHKARQMRK------
------------------------------------------------------------
------------------------------------------------------------
------------------------------------------------------------
-------------------------------------------------------
>gi|218191946|gb|EEC74373.1| hypothetical protein OsI_09692 [Oryza sativa Indica Group] 3583
------------------------------------------------------------
---------------------------------------------------------MVA
GAPVGFVYTSRRREARRQRRVVAIAIAFLLLLLLLLRRRALPRRRAPRAIGGGRPRPRAR
ERGARDYRTSRFAELSR--------MVDWASDSD-NDKFEWDTDGEAETSS---------
-APALRNIDAPGPST------------RLPQDANGKANGSG--ALVAEFMGMGFPKEMIL
KAIKEIG----------------------------DTDTEQLLELLLTYQAIGGDAS---
----------------------------VGNCSASACAPQT------------LEVDEEE
DDTN-WDEYDT--AGNCDRTPHSDGSGDED---------------------FFQEMSEKD
EKMKSLVNMGFPEDEAKMAIDRCG---------------LDAPVAVLVDSIYASQEAGNG
YSANLSDYEDTEFSSF-------------------------GGRKKTRFVDGSKK-RKRY
GSGPSGNQVPFDGSHEEPMP---LPNPMVGFSLPNER-----------------------
--------LRSVHR--NLPDQA-LGPPFFYYENVALAPKGVWTTISRFLYDIQPEFVDSK
YFCAAARKRGYIHNLPIENRSPVLPMPPKTISEAFPNTKRWWPSWDPRRQFNC--LQTCM
ASAKLTERIRCALGRFSDV---PTPQVQKYVLDECRKWNLVWVGKNKVAPLEPDEMEFLL
GYPRNHTRG--VSRTERYRALGNSFQVDTVAYHLSVLRDLFPNGMNVLSLFSGIGGAEVA
LHRLGIRMKTVISVEKSEVNRTILKSWWDQT-QTGTL-IEIADVRHLTTERIETFIR-RF
GG-FDLVIGGSPCNNLAGSNRHHRDGLEGEHSALFYDYIRILEHGPTRRVVFCTRSVLGS
SNGAPSGGLVKKRKIVEHIILLRAKPNISDAEEKDMLDYLYTSQYQMRGILAVSLGRIED
PNTENFTHAVLMRFQQKDDIAKFHSSPYYYKILDEHVKPVSYGSVSVDFESEVEDDIIPL
FRRGEDFNYGVEFMLLISFLESASGDSVEDALASLQRFISQCSSFIVQATLGCCLNHMDS
GYSHAAVIRFPSFDDFKIFREGMEYKDMWASTFQPIVEKSLELHFTVDPVGNQLM
>gi|222624058|gb|EEE58190.1| hypothetical protein OsJ_09131 [Oryza sativa Japonica Group] 3584
------------------------------------------------------------
---------------------------------------------------------MVA
GAPVGFVYTSRRREARRQRRVVAIAIAF---LLLLLRRRALPRHRAPRAIGGGRPRPRAR
ERGARDYRTSRFAELSR--------MVDWASDSD-NDKFEWDTDGEAETSS---------
-APALRNIDAPGPST------------RLPQDANGKANGSG--ALVAEFMGMGFPKEMIL
KAIKEIG----------------------------DTDTEQLLELLLTYQAIGGDAS---
----------------------------VGNCSASACAPQT------------LEVDEEE
DDTN-WDEYDT--AGNCDRTPHSDGSGDED---------------------FFQEMSEKD
EKMKSLVNMGFPEDEAKMAIDRCG---------------LDAPVAVLVDSIYASQEAGNG
YSANLSDYEDTEFSSF-------------------------GGRKKTRFVDGSKK-RKRY
GSGPSGNQVPFDGSHEEPMP---LPNPMVGFSLPNER-----------------------
--------LRSVHR--NLPDQA-LGPPFFYYENVALAPKGVWTTISRFLYDIQPEFVDSK
YFCAAARKRGYIHNLPIENRSPVLPMPPKTISEAFPNTKRWWPSWDPRRQFNC--LQTCM
ASAKLTERIRCALGRFSDV---PTPQVQKYVLDECRKWNLVWVGKNKVAPLEPDEMEFLL
GYPRNHTRG--VSRTERYRALGNSFQVDTVAYHLSVLRDLFPNGMNVLSLFSGIGGAEVA
LHRLGIHMKTVISVEKSEVNRTILKSWWDQT-QTGTL-IEIADVRHLTTERIETFIR-RF
GG-FDLVIGGSPCNNLAGSNRHHRDGLEGEHSALFYDYIRILEHGPTRRVVFCTRSVLGS
SNGAPSGGLVKKRKIVEHIILLRAKPNISDAEEKDMLDYLYTSQYQMRGILAVSLGRIED
PNTENFTHAVLMRFQQKDDIAKFHSSPYYYKILDEHVKPVSYGSVSVDFESEVEDDIIPL
FRRGEDFNYGVEFMLLISFLESASGDSVEDALASLQRFISQCSSFIVQATLGCCLNHMDS
GYSHAAVIRFPSFDDFKIFREGMEYKDMWASTFQPIVEKSLELHFTVDPVGNQLM
>gi|108705796|gb|ABF93591.1| DNA cytosine methyltransferase Zmet3, putative, expressed [Oryza sativa Japonica Group] 3601
------------------------------------------------------------
------------------------------------------------------------
------------------------------------------------------------
-------------------------MVDWASDSD-NDKFEWDTDGEAETSS---------
-APALRNIDAPGPST------------RLPQDANGKANGSG--ALVAEFMGMGFPKEMIL
KAIKEIG----------------------------DTDTEQLLELLLTYQAIGGDAS---
----------------------------VGNCSASACAPQT------------LEVDEEE
DDTN-WDEYDT--AGNCDRTPHSDGSGDED---------------------FFQEMSEKD
EKMKSLVNMGFPEDEAKMAIDRCG---------------LDAPVAVLVDSIYASQEAGNG
YSANLSDYEDTEFSSF-------------------------GGRKKTRFVDGSKK-RKRY
GSGPSGNQVPFDGSHEEPMP---LPNPMVGFSLPNER-----------------------
--------LRSVHR--NLPDQA-LGPPFFYYENVALAPKGVWTTISRFLYDIQPEFVDSK
YFCAAARKRGYIHNLPIENRSPVLPMPPKTISEAFPNTKRWWPSWDPRRQFNC--LQTCM
ASAKLTERIRCALGRFSDV---PTPQVQKYVLDECRKWNLVWVGKNKVAPLEPDEMEFLL
GYPRNHTRG--VSRTERYRALGNSFQVDTVAYHLSVLRDLFPNGMNVLSLFSGIGGAEVA
LHRLGIHMKTVISVEKSEVNRTILKSWWDQT-QTGTL-IEIADVRHLTTERIETFIR-RF
GG-FDLVIGGSPCNNLAGSNRHHRDGLEGEHSALFYDYIRILEHVKATMSAV--------
------------------------------------------------------------
------------------------------------------------------------
------------------------------------------------------------
-------------------------------------------------------
>gi|115450235|ref|NP_001048718.1| Os03g0110800 [Oryza sativa Japonica Group] 3602
------------------------------------------------------------
------------------------------------------------------------
------------------------------------------------------------
-------------------------MVDWASDSD-NDKFEWDTDGEAETSS---------
-APALRNIDAPGPST------------RLPQDANGKANGSG--ALVAEFMGMGFPKEMIL
KAIKEIG----------------------------DTDTEQLLELLLTYQAIGGDAS---
----------------------------VGNCSASACAPQT------------LEVDEEE
DDTN-WDEYDT--AGNCDRTPHSDGSGDED---------------------FFQEMSEKD
EKMKSLVNMGFPEDEAKMAIDRC----------------LDAPVAVLVDSIYASQEAGNG
YSANLSDYEDTEFSSF-------------------------GGRKKTRFVDGSKK-RKRY
GSGPSGNQVPFDGSHEEPMP---LPNPMVGFSLPNER-----------------------
--------LRSVHR--NLPDQA-LGPPFFYYENVALAPKGVWTTISRFLYDIQPEFVDSK
YFCAAARKRGYIHNLPIENRSPVLPMPPKTISEAFPNTKRWWPSWDPRRQFNC--LQTCM
ASAKLTERIRCALGRFSDV---PTPQVQKYVLDECRKWNLVWVGKNKVAPLEPDEMEFLL
GYPRNHTRG--VSRTERYRALGNSFQVDTVAYHLSVLRDLFPNGMNVLSLFSGIGGAEVA
LHRLGIHMKTVISVEKSEVNRTILKSWWDQT-QTGTL-IEIADVRHLTTERIETFIR-RF
GG-FDLVIGGSPCNNLAGSNRHHRDGLEGEHSALFYDYIRILEHVKATMSAV--------
------------------------------------------------------------
------------------------------------------------------------
------------------------------------------------------------
-------------------------------------------------------
>gi|108705797|gb|ABF93592.1| DNA cytosine methyltransferase Zmet3, putative, expressed [Oryza sativa Japonica Group] 3603
------------------------------------------------------------
------------------------------------------------------------
------------------------------------------------------------
-------------------------MVDWASDSD-NDKFEWDTDGEAETSS---------
-APALRNIDAPGPST------------RLPQDANGKANGSG--ALVAEFMGMGFPKEMIL
KAIKEIGNDNNNLVLLFASGCILNLLFQLLSFLSGDTDTEQLLELLLTYQAIGGDAS---
----------------------------VGNCSASACAPQT------------LEVDEEE
DDTN-WDEYDT--AGNCDRTPHSDGSGDED---------------------FFQEMSEKD
EKMKSLVNMGFPEDEAKMAIDRCG---------------LDAPVAVLVDSIYASQEAGNG
YSANLSDYEDTEFSSF-------------------------GGRKKTRFVDGSKK-RKRY
GSGPSGNQVPFDGSHEEPMP---LPNPMVGFSLPNER-----------------------
--------LRSVHR--NLPDQA-LGPPFFYYENVALAPKGVWTTISRFLYDIQPEFVDSK
YFCAAARKRGYIHNLPIENRSPVLPMPPKTISEAFPNTKRWWPSWDPRRQFNC--LQTCM
ASAKLTERIRCALGRFSDV---PTPQVQKYVLDECRKWNLVWVGKNKVAPLEPDEMEFLL
GYPRNHTRG--VSRTERYRALGNSFQVDTVAYHLSVLRDLFPNGMNVLSLFSGIGGAEVA
LHRLGIHMKTVISVEKSEVNRTILKSWWDQT-QTGTL-IEIADVRHLTTERIETFIR-RF
GG-FDLVIGGSPCNNLAGSNRHHRDGLEGEHSALFYDYIRILEHVKATMSAV--------
------------------------------------------------------------
------------------------------------------------------------
------------------------------------------------------------
-------------------------------------------------------
>gi|224060119|ref|XP_002300046.1| DNA methyltransferase [Populus trichocarpa] 3621
------------------------------------------------------------
------------------------------------------------------------
------------------------------------------------------------
------------------------------------------------------------
------------------------------------------------------------
------------------------------------------------------------
------------------------------------------------------------
------------------------------------------------------------
------------------------------------------------------------
------------------------------------------------------------
---------------------------MVGFGVPTEP-----------------------
--------GIVTRR--TLSEAA-IGPPFFYYENVALAPKGVWQTISRFLYDVEPEFVDSK
HFCAAARKRGYVHNLPIHNRFPLLPLPPNTIHEALPLTRKWWPAWDERTKLNC--LQTCI
ASAKLTERIRKALEAYEGE---PPLHVQKFIMDECRKWNLVWVGRNKVAPLEADEVEMLL
GFPRNHTRGGGISRTDRYKSLGNSFQVDTVAYHLSSLKDLFPGGINVLSLFSGIGGAEVA
LHRLGIRLKNVVSVEISNVNRSIMSCWWEQTNQTGNL-IHIEDVQHLTADRLEQLMN-MY
GS-FDLVVGGSPCNNLAGSNRHHRDGLEGKESSLFFDYCRILDVVKNLTSRYS-------
------------------------------------------------------------
------------------------------------------------------------
------------------------------------------------------------
-------------------------------------------------------
>gi|223945129|gb|ACN26648.1| unknown [Zea mays] 3628
------------------------------------------------------------
------------------------------------------------------------
------------------------------------------------------------
-------------------------MVHWVSDSDGSDNFEWDSDGNGEQTVSFNAAGAGS
SALAATNTDAPGPS---------------TRVANGNGKAGRSASLVQKYVDMGFSEEIVL
KAMKDNG----------------------------DNGADSLVELLLTYQELGNDLK---
----------------------------VDNDFASSCAPKT------------ADDSDDD
DTLEIWDDEDA-GGRSTRVANSVDDSDDED---------------------FLHEMSRKD
EKVDSLVKMGFPEDEAALAITRCG---------------PDASISVLVDSIYASQTAGDG
YCGNLSDYEDNSY----------------------------GGRSTG-----NKKKRKRY
GGQAQGSRGPLDGSCDEPMP---LPHPMVGFNLPDQW-----------------------
--------SRRVDR--SLPAQA-IGPPYFYYENVALAPKGVWTTISRFLYDIQPEFVDSK
YFCAAARKRGYIHNLPLENRSPLLPIPPKTISEAFPRTKRWWPSWDPRRQFNC--LQTCV
SSAKLLERIRVALTNSSDP---PPPRVQKYVLEECRKWNLAWVGLNKVAPLEPDEMEFLL
GFPKDHTRG--ISRTERYRSLGNSFQVDTVAYHLSVLKDLFPQGMNVLSLFSGIGGAEVA
LHRLGIQMNTVISVEKSEVNRTILKSWWDQT-QTGTL-IEITDVQTLSSERIEAYIR-RI
GG-FDLVIGGSPCNNLTGSNRHHRDGLEGEHSALFHHYFRILHAVKSIMERL--------
------------------------------------------------------------
------------------------------------------------------------
------------------------------------------------------------
-------------------------------------------------------
>gi|162463668|ref|NP_001104977.1| hypothetical protein LOC541826 [Zea mays] 3629
------------------------------------------------------------
------------------------------------------------------------
------------------------------------------------------------
-------------------------MVHWVSDSDGSDNFEWDSDGNGEQTVSFNAAGAGS
SALAATNTDAPGPS---------------TRVANGNGKAGRSASLVQKYVDMGFSEEIVL
KAMKDNG----------------------------DNGADSLVELLLTYQELGNDLK---
----------------------------VDNDFASSCAPKT------------ADDSDDD
DTLEIWDDEDA-GGRSTRVANSVDDSDDED---------------------FLHEMSRKD
EKVDSLVKMGFPEDEAALAITRCG---------------PDASISVLVDSIYASQTAGDG
YCGNLSDYEDNSY----------------------------GGRSTG-----NKKKRKRY
GGQAQGSRGPLDGSCDEPMP---LPHPMVGFNLPDQW-----------------------
--------SRRVDR--SLPAQA-IGPPYFYYENVALAPKGVWTTISRFLYDIQPEFVDSK
YFCAAARKRGYIHNLPLENRSPLLPIPPKTISEAFPRTKRWWPSWDPRRQFNC--LQTCV
SSAKLLERIRVALTNSSDP---PPPRVQKYVLEECRKWNLAWVGLNKVAPLEPDEMEFLL
GFPKDHTRG--ISRTERYRSLGNSFQVDTVAYHLSVLKDLFPQGMNVLSLFSGIGGAEVA
LHRLGIRMNTVISVEKSEVNRTILKSWWDQT-QTGTL-IEITDVQTLSSERIEAYIR-RI
GG-FDLVIGGSPCNNLTGSNRHHRDGLEGEHSALFHHYFRILHAVKSIMERL--------
------------------------------------------------------------
------------------------------------------------------------
------------------------------------------------------------
-------------------------------------------------------
>gi|30684984|ref|NP_196966.2| DNA (cytosine-5)-methyltransferase DRM2 [Arabidopsis thaliana] 3635
------------------------------------------------------------
------------------------------------------------------------
-------------------------------------------MVIWNNDDDDFLEIDNF
QSSPRSSPIHAMQCRVENLAGVAVTTSSLSSPTETTDLVQMGFSDEVFATLFDMGFPVEM
ISRAIKETG-PNVETS-------VIIDTISKYSSDCEAGSSKSKAIDHFLAMGFDEEKVV
KAIQEHG----------------------------EDNMEAIANALLSCPEAKKLPA---
-----------------------------------------------------AVEEEDG
IDWSSSDDDTN-------YTDMLNSDDEKD-----------------------PNSNENG
SKIRSLVKMGFSELEASLAVERCG---------------ENVDIAELTDFLCAAQMAREF
SEFY-------------------------------------TEHEEQKPRHNIKKRRFES
KGEP---RSSVD---DEPIR---LPNPMIGFGVPNEP-----------------------
--------GLITHR--SLPELA-RGPPFFYYENVALTPKGVWETISRHLFEIPPEFVDSK
YFCVAARKRGYIHNLPINNRFQIQPPPKYTIHDAFPLSKRWWPEWDKRTKLNC--ILTCT
GSAQLTNRIRVALEPYNEEP-EPPKHVQRYVIDQCKKWNLVWVGKNKAAPLEPDEMESIL
GFPKNHTRGGGMSRTERFKSLGNSFQVDTVAYHLSVLKPIFPHGINVLSLFTGIGGGEVA
LHRLQIKMKLVVSVEISKVNRNILKDFWEQTNQTGEL-IEFSDIQHLTNDTIEGLME-KY
GG-FDLVIGGSPCNNLAGGNRVSRVGLEGDQSSLFFEYCRILEVVRARMRGS--------
------------------------------------------------------------
------------------------------------------------------------
------------------------------------------------------------
-------------------------------------------------------
>M.OsaIVP     680 aa 3650
------------------------------------------------------------
------------------------------------------------------------
------------------------------------------------------------
-------------------------------MVKVEDDVEGSGINASVGDLRDAAVNPQP
ALLRATVKEE------------------------EGQPSSSSSHVRSQFIGMGFSPMLVD
RVLQKHG----------------------------DRDSDTILEALLSQSALQKSGSESG
SLGDLFDSDNEENSSHFAPRKEVIQDIKVEADSSSEKRSYLLSTMNFSQREVDLALNQLG
EEASLEQLVDFIVTGQVSGCSGGNENGDAS------------------NEVKDESLFGVM
DKTLHLLQMGFTEEEVSSVIDKAG---------------PEATVLELADTIFARRIASSI
EQKEVKVEPDFLDET------------------------------ETSYSAYHPSNSGLR
YYDDDHDNIRIKRAKHMFIDDSAGSSSRAGNQPNLDPWLKDHRATTS------------D
GSVKEEFDAMTPGIRRNVRSDV-ANPPYFLYGNVVEIPKATWRQLSEFLYNVEPEFVNSQ
FFSALSRKEGYIHNLPTEGRRNLVPRSPMTIEEAFPFTRQCWPSWDTRKQLNS-VATEVA
GIEQLCERLGKMVRDSGGY---LSQEKKTHIMHQCKLANLIWVGPDRLSPLDPQQVERIL
GYPRKHTNLFGLNPQDRIEAMRYSFQTDTLGYLLSVLKDLYPDGLRVLSIYSGIGGAAIA
LHRLGIPLQCVVSVDQSDTNRKILRRWWSNTEQKGQL-RQINTIWKLKINVLEDLVK-EF
GG-FDIIIGGNFSS---CKGGTTVNSSMGMDSNQFFEYVRVVQRVKHIMGRLQVRAHESA
RHRHRSPSN---------------------------------------------------
------------------------------------------------------------
------------------------------------------------------------
-------------------------------------------------------
>gi|42567866|ref|NP_197042.2| DNA (cytosine-5)-methyltransferase DRM1 [Arabidopsis thaliana] 3677
------------------------------------------------------------
------------------------------------------------------------
---------------------------------------------MVMSHIFLISQIQEV
EHGDSDDVNWNTDDDELAIDNFQFSPSPVHISATSPNSIQNRISDETVASFVEMGFSTQM
IARAIEETAGANMEPM-------MILETLFNYSASTEASSSKSKVINHFIAMGFPEEHVI
KAMQEHG----------------------------DEDVGEITNALLTYAEVDKLR----
------------------------------------------------------ESEDMN
ININDDDDDNL-------YSLSSDDEEDEL-----------------------NNSSNED
RILQALIKMGYLREDAAIAIERCG---------------EDASMEEVVDFICAAQMARQF
DEIY-------------------------------------AEPDKKELMNNNKKRRTYT
ETPR---KPNT----DQLIS---LPKEMIGFGVPNHP-----------------------
--------GLMMHRPVPIPDIA-RGPPFFYYENVAMTPKGVWAKISSHLYDIVPEFVDSK
HFCAAARKRGYIHNLPIQNRFQIQPPQHNTIQEAFPLTKRWWPSWDGRTKLNC--LLTCI
ASSRLTEKIREALERYDGE---TPLDVQKWVMYECKKWNLVWVGKNKLAPLDADEMEKLL
GFPRDHTRGGGISTTDRYKSLGNSFQVDTVAYHLSVLKPLFPNGINVLSLFTGIGGGEVA
LHRLQIKMNVVVSVEISDANRNILRSFWEQTNQKGIL-REFKDVQKLDDNTIERLMD-EY
GG-FDLVIGGSPCNNLAGGNRHHRVGLGGEHSSLFFDYCRILEAVRRKARHMRR------
------------------------------------------------------------
------------------------------------------------------------
------------------------------------------------------------
-------------------------------------------------------
>gi|68655485|emb|CAJ01711.1| putative cytosine methyltransferase [Hordeum vulgare subsp. vulgare] 3867
------------------------------------------------------------
------------------------------------------------------------
------------------------------------------------------------
------------------------------------------------------------
------------------------------------------------------------
------------------------------------------------------------
------------------------------------------------------------
------------------------------------------------------------
------------------------------------------------------------
-----------------------------------------------RLMEDSKKKRKQY
GGGAQGNRRPLDGNHEEPMP---LPNPMVGFSLPNDR-----------------------
--------LRSVTR--RLPQQA-IGPPFFYYENVALAPKGVWATISRFLYDIEPEFVDSK
HLCAAARKRGYIHNLPIENRFPVLPLPPKTIFEAFPHYEKWWPSWDPRRQFNC--LQTSM
SSAKLTERIQCALANSGNP---PHRSVQKYVMDECRKWNLVWVGKNKVAHLEPHEVEYLL
GFPRDHTRG--VGKTERFKSLGNSFQVDTVAYHLSVLKDMFPNGVNVLSLFTGIGGGEVA
LHRLGIHMRTVVSVEIGEVNRRILRGWWDQT-QTGTL-IEIADVKSLTNDRIATFVR-RF
GG-FDLVIGGSPCNNLAGSNRHHRDGLEGEQFALFYHYFRILDAVKSEMAAM--------
------------------------------------------------------------
------------------------------------------------------------
------------------------------------------------------------
-------------------------------------------------------
